# Supplementary material for: Fabrication and Evaluation of Ceramic-Based Hollow Fiber Membrane Modules for Hemodialysis Applications
Source: Membranes (Basel). 2025 Aug 26;15(9):251. doi: 10.3390/membranes15090251 (PMC12471399; doi:10.3390/membranes15090251)
Supplement: Supplementary file 1 [file membranes-15-00251-s001.zip]

Archive with 1 entries (1 files):
- membranes-3822081-supplementary.pdf
